# Supplementary material for: Medication Safety Risks and Their Management in Finnish Care Units: A Cross-Sectional Survey
Source: Health Serv Insights. 2026 Jul 23;19:11786329261472941. doi: 10.1177/11786329261472941 (PMC13396577; doi:10.1177/11786329261472941)
Supplement: Supplemental Material - Medication Safety Risks and Their Management in Finnish Care Units: A Cross-Sectional Survey [file sj-zip-1-his-10.1177_11786329261472941.zip]

Archive with 5 entries (5 files):
- Supplementary_material1.docx
- Supplementary_material2.docx
- Supplementary_material3.docx
- Supplementary_material4.docx
- Supplementary_material5.docx
